# Supplementary material for: New Insights into the Mechanism of Spatiotemporal Scent Accumulation in Orchid Flowers
Source: Plants (Basel). 2023 Jan 9;12(2):304. doi: 10.3390/plants12020304 (PMC9866394; doi:10.3390/plants12020304)
Supplement: Supplementary file 1 [file plants-12-00304-s001.zip]

Archive with 1 entries (1 files):
- plants-2046229-supplementary.pdf
